# Supplementary material for: Genome-wide liver transcriptomic profiling of a malaria mouse model reveals disturbed immune and metabolic responses
Source: Parasit Vectors. 2023 Jan 30;16:40. doi: 10.1186/s13071-023-05672-w (PMC9885691; doi:10.1186/s13071-023-05672-w)
Supplement: Supplementary file 1 — Additional file 1: Table S1. Primers of the top 10 mRNAs and top 10 lncRNAs used for RT‒qPCR validation. [file 13071_2023_5672_MOESM1_ESM.xlsx]

## Sheet: top10 mRNA
https://pga.mgh.harvard.edu/primerbank/
gene	PrimerBank ID	引物名称	引物序列
Slfn2	6755570a1	DE1-F-131	ATGGGTACTAGACTTGAGGCAA
		DE1-R-131	AGCTTAGCATATTTGGCTTCCAG
Serpine1	6679373a1	DE2-F-116	TTCAGCCCTTGCTTGCCTC
		DE2-R-116	ACACTTTTACTCCGAAGTCGGT
Lgals3	225543162c1	DE3-F-85	GGAGAGGGAATGATGTTGCCT
		DE3-R-85	TCCTGCTTCGTGTTACACACA
Itgam	132626288c1	DE4-F-147	CCATGACCTTCCAAGAGAATGC
		DE4-R-147	ACCGGCTTGTGCTGTAGTC
Hmox1	6754212a1	DE5-F-100	AAGCCGAGAATGCTGAGTTCA
		DE5-R-100	GCCGTGTAGATATGGTACAAGGA
Rgs1	7657512a1	DE6-F-248	TCTGGGATGAAATCGGCCAAG
		DE6-R-248	GCATCTGAATGCACAAATGCTT
Slc16a3	13507630a1	DE7-F-167	TCACGGGTTTCTCCTACGC
		DE7-R-167	GCCAAAGCGGTTCACACAC
Gbp3	31980916a1	DE8-F-162	GAGGCACCCATTTGTCTGGT
		DE8-R-162	CCGTCCTGCAAGACGATTCA
Hk2	7305143a1	DE9-F-112	TGATCGCCTGCTTATTCACGG
		DE9-R-112	AACCGCCTAGAAATCTCCAGA
Foxa1	7106321a1	DEB-F-105	ATGAGAGCAACGACTGGAACA
		DEB-R-105	TCATGGAGTTCATAGAGCCCA
Gapdh	NM_008084.3	G-F-184	AGGTTGTCTCCTGCGACTTCA
		G-R-184	TGGTCCAGGGTTTCTTACTCC

## Sheet: top10 lncRNA
gene_id	引物名称	引物序列
A730017L22Rik	LF1-F-111	ACGATGGAGTGGAGGATGTC
	LF1-R-111	ACGGTGTGAGAGTGGTAAGAT
AI662270	LF2-F-120	GTTAGCACAACCACATCAAGAG
	LF2-R-120	GCAACTCACGGACCAAGAG
Gm16551	LF3-F-142	GAAGCCAGTCACGGAGTCT
	LF3-R-142	CAGATGGAGGCAGTGAGGAG
Gm17753	LF4-F-165	ATCACCACCGCCTCTGTCT
	LF4-R-165	GCTCTGTGCCTCTGACTGAA
Gm33699	LF5-F-139	GAAGTGGCATACGCAGCAAT
	LF5-R-139	ACATAATCCAGGCACCAGAGA
Gm34333	LF6-F-121	CCTGCCCACTCACTTCTTTC
	LF6-R-121	GGAACCTGAATCCAGTCTTACA
Gm36161	LF7-F-144	TTCCTTCCTTCCTTCCTTCCTT
	LF7-R-144	AGCCAGCCTGATCTATATGTGA
Gm45774	LF8-F-150	ACGCTGGTTGGAGTGTTCA
	LF8-R-150	AAGGCTTGTGTCTATGGTCTCT
Gm48199	LF9-F-136	GGTAGGTGCTCCTCCAGAAG
	LF9-R-136	GCAAGGCAGTCACAGATGATG
Gm53019	LFA-F-131	AGAACCACAACAACAGGAACAA
	LFA-R-131	GGTCCGACTGGAGACAATGA

## Sheet: Wilcoxon
gene_id	t	df	p	CIl	CIr	alt
Slfn2	16.3105	9.94096	1.67627e-08	3.00135	3.95199	two.sided
Serpine1	42.4777	13.9285	3.88151e-16	8.60443	9.52001	two.sided
Lgals3	24.1239	14.2218	6.10294e-13	3.82764	4.57347	two.sided
Itgam	15.099	14.055	4.41888e-10	2.95821	3.93735	two.sided
Hmox1	76.7552	14.01	8.60232e-20	4.44447	4.69998	two.sided
Rgs1	46.6034	15.9886	1.64891e-18	5.79175	6.34381	two.sided
Slc16a3	27.7556	15.3844	1.4631e-14	5.44482	6.34851	two.sided
Gbp3	15.9457	10.8483	7.12538e-09	2.5919	3.42365	two.sided
Hk2	13.5492	10.0856	8.45928e-08	2.92695	4.0775	two.sided
Cytip	14.6969	15.5825	1.51402e-10	3.03493	4.06063	two.sided
A730017L22Rik	-4.74529	14.9777	0.000261456	-1.90654	-0.724569	two.sided
AI662270	5.27006	9.20128	0.000477733	0.893237	2.22899	two.sided
Gm16551	-14.079	8.82806	2.37853e-07	-7.65588	-5.53079	two.sided
Gm17753	-12.574	8.8612	5.971e-07	-5.12318	-3.55766	two.sided
Gm33699	7.73688	12.9061	3.36795e-06	2.58522	4.59033	two.sided
Gm34333	-15.937	8.19647	1.86076e-07	-6.47303	-4.84253	two.sided
Gm36161	10.1193	14.8368	4.7315e-08	4.36671	6.69995	two.sided
Gm45774	18.2849	5.49217	3.93858e-06	3.59562	4.73605	two.sided
Gm48199	9.10528	9.20716	6.64159e-06	3.7244	6.1756	two.sided
Gm53019	-8.33291	15.5721	3.96358e-07	-4.63363	-2.75081	two.sided
