# Supplementary material for: Genome-wide liver transcriptomic profiling of a malaria mouse model reveals disturbed immune and metabolic responses
Source: Parasit Vectors. 2023 Jan 30;16:40. doi: 10.1186/s13071-023-05672-w (PMC9885691; doi:10.1186/s13071-023-05672-w)
Supplement: Supplementary file 4 — Additional file 4: Table S2. Detailed information on RNA-seq. [file 13071_2023_5672_MOESM4_ESM.xlsx]

## Sheet: Sheet1
Sample	Clean Reads(M)	Clean Bases(G)	Q20(%)	Q30(%)	GC(%)	Read Length(bp)
XLOOY	47.2072M	7.0811G	98.16	94.6	50.92	150
XLOOY3	46.9835M	7.0475G	98.1	94.43	51.7	150
CYOO	60.7383M	9.1107G	98.15	94.53	50	150
XLYOY	50.0308M	7.5046G	98.16	94.5	50.57	150
XLOOY2	51.2632M	7.6895G	97.9	93.95	50.94	150
CYOY	46.7506M	7.0126G	97.98	94.11	50.99	150
COOY	54.4158M	8.1624G	98.19	94.65	52.19	150
XLOOO	51.9179M	7.7877G	98.11	94.43	51.3	150
